# Supplementary material for: MRI Imaging Characteristics of Glioblastoma with Concurrent Gain of Chromosomes 19 and 20
Source: Tomography. 2021 Jun 2;7(2):228–37. doi: 10.3390/tomography7020021 (PMC8293438; doi:10.3390/tomography7020021)
Supplement: Supplementary file 1 [file tomography-07-00021-s001.zip]

Archive with 1 entries (1 files):
- tomography-1205197-supplementary.pdf
